# Supplementary material for: Development and application of an automated algorithm to identify a window of consecutive days of accelerometer wear for large-scale studies
Source: BMC Res Notes. 2015 Jun 26;8:270. doi: 10.1186/s13104-015-1229-2 (PMC4482153; doi:10.1186/s13104-015-1229-2)
Supplement: Additional file 2: — R code for execution of OPACH algorithm. [file 13104_2015_1229_MOESM2_ESM.txt]

########################################################################
###
###      	Setting tuning parameters (depending on study propotol)
###		
###	par.ndays: number of consecutive wearing days 
###	par.nhours: number of consecutive hours of nonwear for a day to be 
###		    considered partial wear 	
###
par.ndays <- 7
par.nhours <- 8
###
########################################################################


###	"extract" is an internal function to calculate summary statistics from accelerometer data
###		Input: x is a vector that contains vector magnitude over certain period
###		Ouput: a vector that contains features such as the number of hours with nonzero counts and others

extract <- function(x) {
    zero.x <- (x==0)
    
    nonzero <- which(!zero.x)
    zero.consec.begin <- ifelse(length(nonzero)>0, min(nonzero), length(x))
    zero.consec.end <- ifelse(length(nonzero)>0, 5760-max(nonzero), length(x) )
    result <- c(  mean(!zero.x, na.rm=T)*24,zero.consec.begin/240, 
                  zero.consec.end/240,
                  mean(x, na.rm=T), sd(x, na.rm=T),
                  quantile(x, probs=c(0.75, 0.9, 0.95), na.rm=T) )
    names(result) <- c("hrs.nonzero", "zeros.start", "zeros.end", 
                       "mean", "sd", "75%", "90%", "95%")
    
    return( round(result, digits=3) )
}


###	"nthOccurance" is a internal function that is used to run the Choi algorithm to identify nonwear
###	It is adapted from an R package "PhysicalActivity", 
###	written by Leena Choi, Zhouwen Liu, Charles E. Matthews, and Maciej S. Buchowski
###		http://cran.r-project.org/web/packages/PhysicalActivity/

nthOccurance <- function(dataVct, value, nth = NA, reverse = FALSE)
{
        loc = c()
        if(reverse){
            dataVct = rev(dataVct)
        }
        
        if(is.na(value)){
            value = "NA"
            dataVct[is.na(dataVct)] = "NA"
        }
        
        temp = 1:length(dataVct)
        if(length(nth)==1){
            if( is.na(nth)){
                loc = temp[match(dataVct, value, nomatch = 0)==1]
            }else{
                loc = temp[match(dataVct, value, nomatch = 0)==1][nth]
            }
        }else{
            loc = temp[match(dataVct, value, nomatch = 0)==1][nth]
        }
        
        if(reverse){ 
            loc = length(dataVct) - loc +1
        }
        
        if(sum(is.na(loc)) == length(loc)){
            loc = 0
        }
        
        return(loc)
}


###	"marking" is a function to run the Choi algorithm to identify nonwear
###	It is adapted from an R package "PhysicalActivity", 
###	written by Leena Choi, Zhouwen Liu, Charles E. Matthews, and Maciej S. Buchowski
###		http://cran.r-project.org/web/packages/PhysicalActivity/

marking <- function(dataset, frame, cts = "counts", streamFrame = NULL, 
	            allowanceFrame= 2, newcolname = "wearing")
{

    ct = as.vector(dataset[,names(dataset) == cts])

    if(is.null(streamFrame)){
        streamFrame = round(0.5*frame)
    }

    # NA's in the original counts data will be treated as 0 counts
    ct1 = ct
    ct[is.na(ct)] = 0

    size = dim(dataset)[1]
    wearing = rep("nw", size)

    ct_bool = ct > 0
    rowPos = nthOccurance (dataVct = ct_bool, value= TRUE)

    # getting section start and end positions
    startpos = rowPos[1]
    endpos = c()
    prev = TRUE
    for(q  in 2: (length(rowPos)))
    {
        if(prev)
        {
            if( rowPos[q] - rowPos[q-1]>1 )
            {
                endpos = c(endpos, rowPos[q-1])
                startpos = c(startpos, rowPos[q])
            }
        }
        else
        {
            startpos = c(startpos, rowPos[q])
            prev = TRUE
        }
        if(q == length(rowPos))
        {endpos = c(endpos, rowPos[q])}
    }

    allowancewin = endpos-startpos
    for(r in 1:length(allowancewin))
    {
        if(allowancewin[r] < allowanceFrame)
        {
            #upstream
            usStart = startpos[r] - streamFrame
            usEnd = startpos[r] - 1
            if(usStart <=0)
            {usStart = 1}
            if(usEnd <= 0)
            {usStart = 1}
            if(usEnd-usStart == 0){
                usSignal = "nowearing"
            }else {
                if(sum(ct_bool[usStart:usEnd]) >0){
                    usSignal = "wearing"
                }else {
                    usSignal = "nowearing"    
                }
            }

            #downstream
            dsEnd = endpos[r] + streamFrame
            dsStart = endpos[r] + 1
            if(dsEnd >size)
            {dsEnd = size}
            if(dsStart > size)
            {dsStart = size}
            if(dsEnd-dsStart == 0){
                dsSignal = "nowearing"
            }else {
                if(sum(ct_bool[dsStart:dsEnd]) >0){
                    dsSignal = "wearing"
                }else {
                    dsSignal = "nowearing"    
                }
            }  

            if(usSignal == "nowearing" & dsSignal == "nowearing")
            {
                startpos[r] = -1
                endpos[r] = -1
            }      
        }#end of if/allowancewin
    }#end of for/r

    startpos = startpos[startpos != -1]
    endpos = endpos[endpos!=-1]
    #end of ele3

    #now get the non-wearing gap
    #frame is the gap allowed between time section.  ie if 90 minutes allowed
    #between two wearing sections, them frame = 90
    gap = startpos[-1] - endpos[1:length(endpos)-1]
    endgap = endpos[1:length(gap)]
    startgap = startpos[-1]
    endgap[gap<= frame] = NA
    startgap [gap <= frame] = NA
    startgap = c(startpos[1], startgap)
    endgap = c(endgap, endpos[length(gap)+1])

    newstartpos = startgap[!is.na(startgap)]
    newendpos = endgap[!is.na(endgap)]

    for(w in 1: length(newendpos)){
        wearing[newstartpos[w]:newendpos[w]] = "w"
    }

    tlen= length(wearing)
    wearing[tlen] = wearing[tlen-1]

    wearing[is.na(ct1)] = NA

    oldnames = names(dataset)
    rst = cbind(dataset, wearing = wearing)
    names(rst) = c(oldnames, newcolname)
    return(rst)
}


###	"identify" is a function to identify wear window from accelerometer data
###	Usage of this function is demonstrated by an example at the bottom of this file. 
###
###	Input: 
###		d is a matrix that contains accelerometer data with four columns, 
###		   corresponding to counts from x, y, z axis and vector magnitude, respectively. 
###		nday is the number of days of data recorded by accelerometer
###		z is a matrix that contains features of each day from the "extract" function
###	
###	Ouput: 
###		a vector that contains the indices of the wear window identified
###	


identify <- function(d, nday, z) {
    
    # step 1: select filter out days with less than 10% zero counts	
    id.candid <- sort(which(z[1:nday, 1]>=2.4))
    n.candid <- length(id.candid)
    
    if(n.candid==0) {
        return(NULL)
    }
    
 
    # step 2: check if day 1 is a partial wearing day. If so, exclude day 1.    
    if( z[ id.candid[1], 2 ] > par.nhours ) {
        id.candid <- id.candid[-1]
        n.candid <- n.candid-1
        if(n.candid==0) {
            return(NULL)
        }
    }
    
    # step 3: check if the number of days now exceeds the study protocol. If yes, then stop here. 
    if(n.candid<=par.ndays) {
	  len <- rep(NA, n.candid)	
	  for(j in 1:n.candid) {
		len[j] <- length(intersect( id.candid[j]:(id.candid[j]+par.ndays-1), id.candid ) )
	  }
	  ind.start <- which.max(len)

        index <- intersect( id.candid[ind.start]:(id.candid[ind.start]+par.ndays-1), id.candid )
        
        id.candid <- index
        n.candid <- length(id.candid)
        
        return(id.candid)
    }  # if the answer is no from step 3, then implement step 4 -- selecting a window with most wear 
    else {
        index.start <- NA
        
        #  running the  choi algorithm on all days
        twear.candid <- rep(NA, n.candid)
        
        for(j in 1:n.candid) {
            indexj <- 1:5760 + (id.candid[j]-1)*5760
            
            d.min <- d[1:1440, ]
            
            d1 <- try( marking(dataset = d.min, frame = 90, cts = "vm", streamFrame = 30, 
			       allowanceFrame= 2, newcolname = "wearing") )
            if(class(d1)!="try-error" ) {
                twear.candid[j] <- sum(d1$wearing=="w", na.rm=T)/60
            } 
	    else { twear.candid[j] <- 0 }
            
        }
        cbind(id.candid, twear.candid)
        
        m <- min( which( id.candid>=max(id.candid)-6 ) )
        average.wear <- rep(NA, m)
        length.days <- rep(NA, m)
        for(j in 1:m) {
            index <- intersect( id.candid[j]:(id.candid[j]+par.ndays-1), id.candid ) 
            pos.index <- id.candid %in% index   
            index.ad <- index[ twear.candid[pos.index]>8  ]
            pos.index.ad <- id.candid %in% index.ad
            
            length.days[j] <- length(index.ad)
            average.wear[j] <- mean( twear.candid[pos.index.ad] , na.rm=T)
        }
        
        index.start <- which.max( average.wear + 100*length.days)
        
        index.final <- intersect( id.candid[index.start]:(id.candid[index.start]+par.ndays-1), id.candid )
        
        id.candid <- index.final
        n.candid=length(id.candid)
        return(id.candid)
    }
    
}


##########################################################################################
###	Example of running the OPACH algorithm, base on data with 15-second epochs 
###						(5760 epochs in a 24-hour period)
###
###	Input:
###		"filenames" is a vector that contains the file names for all participants
###	Output:
###		"days.out" is a matrix with identified days of wear in a 7-day window
##########################################################################################


for(i in 1:n) {

	setwd("F:\\Accelerometry Data\\Normal Frequency\\CSV")
        dat <- read.csv(file.names[i], skip=10, header=FALSE)
        
        nday <- floor( (dim(dat)[1]-1)/5760) + 1
	z <- matrix(NA, nday, 8)

        for(j in 1:nday) {
            indexj <- 1:5760 + (j-1)*5760
            vm.day <- dat[indexj, "vm"]
            z[j, ] <- extract(vm.day)
	 }
        
        d <- dat[ 1:(5760*nday), ]
        
        days.identify <- identify(z, nday, d)
        days[i, 9] <- length(days.identify)
        if(days[i,9]>0) {
            days.out[i, 1:length(days.identify)] <- days.identify
        }
        
    }
        
}
